# Supplementary material for: Soluble Platelet Release Factors as Biomarkers for Cardiovascular Disease
Source: Front Cardiovasc Med. 2021 Jun 21;8:684920. doi: 10.3389/fcvm.2021.684920 (PMC8255615; doi:10.3389/fcvm.2021.684920)
Supplement: Supplementary file 1 [file Table_1.xlsx]

## Sheet: Full by diseases
Biomarker	Clinical phenotype	Results: ↑, ↓, =	Reference	Study group	Control group	Acute/Chronic phase	Drug	Drug specifically	Number of patients	Number of HV	Anticoagulant	Centrifuge force/speed	Normal ranges
sP-sel	CAD and PAD	↑	(Blann, Lanza, et al. 2001)	CAD patients	HV	Chronic	Antiplatelet	Aspirin	95 patients with PAD and 92 with CAD	99	Citrate	1000 g	35 ± 15 ng/mL
sP-sel	CAD	↑	(Lindmark, Wallentin, & Siegbahn, 2001)	CAD patients	HV	Chronic	Antiplatelet, anticoagulant, lipid-lowering	Aspirin, dalteparin	66	16	Citrate or EDTA	2000 g	18–40 ng/ml - interquartile range
sP-sel	CAD	↑	(Tan, Tayebjee, MacFadyen, & Lip, 2005)	CAD patients	HV	Chronic	Antiplatelet, anitihypertensive, antianginal, lipid-lowering	Antiplatelet drugs, ACEI, beta blockers, calcium antagonists, diuretics, long-acting nitrate use, nicorandil, statins	186	50	Citrate	1500 g	42+-13 ng/ml
sP-sel	CAD	↑	(Warzok et al. 1999)	CAD patients	Hospitalized non-CAD patients	Chronic	N.a.	N.a.	16 with proven CAD, 14 suspected for CAD but not proven	N.a.	Citrate	2700 g	N.a.
sP-sel	CAD	↑	(Obradovic et al. 2009)	CAD patients with 'high' platelet aggregability	CAD patients with 'low' platelet aggregability	Chronic and Acute	Antiplatelet, anticoagulant	Aspirin, clopidogrel, thienopyridine, ticlopidine, enoxaparin	52 patients with stable or non-ST elevation ACS treated with PCI	N.a.	Citrate	2000 g	N.a.
sP-sel	CAD	==	(Jaumdally, Varma, Blann, MacFadyen, & Lip, 2007)	White Europeans with CAD	South Asian with CAD	Chronic	Antiplatelet	Antiplatelet drugs	87	N.a.	CTAD	1000 g	N.a.
sP-sel	CAD	↓	(Kaufmann et al., 2013)	CAD patients after clopidogrel administration	CAD patients before clopidogrel administration	Chronic	Antiplatelet, anticoagulant, lipid-lowering	Aspirin, clopidogrel, heparin, statins	148	N.a.	EDTA	2867 g	N.a.
sCD40L	CAD	↑	(Tan, Tayebjee, MacFadyen, & Lip, 2005)	CAD patients	HV	Chronic	Antiplatelet	Antiplatelet drugs	186	50	Citrate	1500 g	139 (83-335) ng/ml
sCD40L	CAD	↑	(Linden et al., 2007)	CAD patients with MI	Hospitalized CAD patients without MI and non-CAD patients	Chronic	Antiplatelet	Aspirin	677	N.a.	Citrate	N.a.	N.a.
sCD40L	CAD	==	(Gremmel et al., 2015)	CAD patients with ACS (myocardial infarction or unstable angina), nonfatal ischemis stroke or transient iscemic stroke, cardiovascular death, hospitalization for revascularization	Hospitalized patients without ischemic events	Chronic	Antiplatelet, antihypertensive, lipid-lowering	Aspirin, clopidogrel, ACEI, beta blockers, calcium channel blockers, proton pump inhibitors	562	N.a.	Citrate	N.a.	N.a.
sCD40L	CAD	↓	(Gremmel et al., 2015)	CAD patients on aspirin and clopidogrel	CAD patients on aspirin alone	Chronic	Antiplatelet, antihypertensive, lipid-lowering	Aspirin, clopidogrel, ACEI, beta blockers, calcium channel blockers, proton pump inhibitors	562	N.a.	Citrate	N.a.	N.a.
sCD40L	CAD	↓	(Kaufmann et al., 2013)	CAD patients after clopidogrel administration	CAD patients before clopidogrel administration	Chronic	Antiplatelet, anticoagulant, lipid-lowering	Aspirin, clopidogrel, heparin, statins	148	N.a.	EDTA	2867 g	N.a.
sCD40L	CAD	↓	(Azar et al., 2006)	CAD patients on aspirin and clopidogrel	CAD patients on aspirin alone	Chronic	Antiplatelet	Aspirin, clopidogrel	73	N.a.	N.a.	10000 g	N.a.
beta-tg	CAD	↑	(Pettersen et al. 2012)	CAD patients with high on-aspirin RPR	CAD patients with low on-aspirin RPR	Chronic	Antiplatelet, lipid-lowering	Aspirin, statins	1001	N.a.	CTAD	3000 g	N.a.
sGPV	CAD and PAD	↑	(Blann, Lanza, et al. 2001)	Patients with coronary and peripheral atherosclerosis	HV	Chronic	Antiplatelet	Aspirin	95 patients with PAD and 92 with CAD	99	Citrate	1000 g
sGPV	CAD	↑	(Tan, Tayebjee, MacFadyen, et al. 2005)	CAD patients	HV	Chronic	Antiplatelet	Antiplatelet drugs	186	50	Citrate	1500 g	23.0 (15–30)
SDF-1α	CAD	↑	(Ghasemzadeh et al., 2015)	CAD patients on aspirin with a stroke or dead	CAD patients without the primary endpoints	Chronic and Acute	Antiplatelet, lipid-lowering	Aspirin, statins	785	N.a.	N.a.	N.a.	N.a.
sP-sel	PAD	↑	(Blann et al. 2005)	PAD patients	HV	Chronic	Antiplatelet, antihypertensive, lipid-lowering	Aspirin, clopidogrel, warfarin, ACEI, ARB, beta blockers, calcium channel blockers, diuretics, statins	66	36	Citrate	1000 g	48 (41-60) Ng/ml . Data are median and inter-quartile range.p<0.01
sP-sel	PAD	↑	(Makin, Chung, Silverman, & Lip, 2002)	PAD patients	HV	Chronic	Antiplatelet	Aspirin	28	50	Citrate	N.a.	40 ng/ml
sP-sel	PAD	↑	(Makin, Chung, Silverman, & Lip, 2003)	PAD patients	HV	Chronic	Antiplatelet, antihypertensive	Antiplatelet, antihypertensive	234	50	N.a.	1500 g	41+-11 ng/ml
sP-sel	PAD	↑	(Makin, Chung, Silverman, Moss, & Lip, 2003)	PAD patients	HV	Chronic	N.a.	N.a.	52	50	Citrate	1500 g	53.6+-16.0 ng/ml
sP-sel	PAD	↑	(Tan, Tayebjee, Lynd, et al. 2005)	PAD patients	HV	Chronic	Antiplatelet, lipid-lowering	Aspirin, statins	59	30	CTAD	1500 g	41+-13 ng/ml
sP-sel	PAD	↑	(Tsakiris et al. 2000)	PAD patients with restenosis	PAD patients without restenosis	Chronic	Antiplatelet, anticoagulant, antihypertensive, lipid-lowering	Aspirin, oral anticoagulation (vitamin K-antagonists), ACEI, calcium channel blockers, nitrates, diuretics, lipid-lowering agents	71	N.a.	Citrate	N.a.	N.a.
sP-sel	Ischemia, PAD	↑	(Zamzam et al., 2020)	Chronic limb ischemia	Non-PAD controls	Chronic	Antiplatelet, antihypertensive, lipid-lowering, sugar-lowering	Aspirin, ACEI, ARB, beta blockers, statins, insulin, oral hypoglycemic	20	20	EDTA	1000 g	N.a.
sP-sel	Ischemia, PAD	↑	(Zamzam et al., 2020)	Chronic limb ischemia, PAD patients	PAD patients	Chronic	Antiplatelet, antihypertensive, lipid-lowering, sugar-lowering	Aspirin, ACEI, ARB, beta blockers, statins, insulin, oral hypoglycemic	20	20	EDTA	1000 g	N.a.
sP-sel	PAD	==	(Zamzam et al., 2020)	PAD patients	Non-PAD controls	Chronic	Antiplatelet, antihypertensive, lipid-lowering, sugar-lowering	Aspirin, ACEI, ARB, beta blockers, statins, insulin, oral hypoglycemic	20, 20	20	EDTA	1000 g	N.a.
sP-sel	PAD	==	(Blann, Adams, et al. 2001)	PAD patients	HV	Chronic	No	No	19	24	EDTA, Citrate or no anticoagulant	2500 g	225 (185-312) ng/ml – median sP-selectin and interquartile range
sP-sel	PAD	==	(Eikelboom et al., 2005)	PAD patients on aspirin and clopidogrel	PAD patients on aspirin alone	Chronic	Antiplatelet	Aspirin, clopidogrel	72	N.a.	Citrate, EDTA, and plain evacuated blood collection tubes	2000 g	N.a.
sP-sel	Atherosclerotic disease in diabetes	↑	(Tan, Tayebjee, Lim, et al. 2005)	Type 2 diabetic patients with atherosclerotic disease on aspirin	HV	Chronic	Antiplatelet, antihypertensive	Aspirin, ACEI, antihypertensive therapy	18	21	Citrate	1500 g	40 (34-52) ng/ml
sCD40L	PAD	↑	(Blann et al. 2005)	PAD patients	HV	Chronic	Antiplatelet, anticoagulant, antihypertensive, lipid-lowering	Aspirin, clopidogrel, warfarin, ACEI, ARB, beta blockers, calcium channel blockers, diuretics, statins	66	36	Citrate	1000 g	35 (28-55) Ng/ml. Data are median and inter-quartile range. P=0.009
sCD40L	PAD	==	(Tsakiris et al. 2000)	PAD patients with restenosis	PAD patients without restenosis	Chronic	Antiplatelet, anticoagulant, antihypertensive, lipid-lowering	Aspirin, oral anticoagulation (vitamin K-antagonists), ACEI, calcium channel blockers, nitrates, diuretics, lipid-lowering agents	71	N.a.	Citrate	N.a.	N.a.
sCD40L	PAD	==	(Eikelboom et al., 2005)	PAD patients on aspirin and clopidogrel	PAD patients on aspirin alone	Chronic	Antiplatelet	Aspirin, clopidogrel	72	N.a.	Citrate, EDTA, and plain evacuated blood collection tubes	2000 g	N.a.
sCD40L	Atherosclerotic disease in diabetes	↑	(Tan, Tayebjee, Lim, et al. 2005)	Type 2 diabetic patients with atherosclerotic disease on aspirin	HV	Chronic	Antiplatelet, antihypertensive	Aspirin, ACEI, antihypertensive therapy	18	21	Citrate	1500 g	43 (31-65) ng/ml
PF4	Ischemia, PAD	↑	(Zamzam et al., 2020)	Chronic limb ischemia	Non-PAD controls	Chronic	Antiplatelet, antihypertensive, lipid-lowering, sugar-lowering	Aspirin, ACEI, ARB, beta blockers, statins, insulin, oral hypoglycemic	20	20	EDTA	1000 g	N.a.
PF4	Ischemia, PAD	↑	(Zamzam et al., 2020)	Chronic limb ischemia, PAD patients	PAD patients	Chronic	Antiplatelet, antihypertensive, lipid-lowering, sugar-lowering	Aspirin, ACEI, ARB, beta blockers, statins, insulin, oral hypoglycemic	20	20	EDTA	1000 g	N.a.
PF4	PAD	==	(Zamzam et al., 2020)	PAD patients	Non-PAD controls	Chronic	Antiplatelet, antihypertensive, lipid-lowering, sugar-lowering	Aspirin, ACEI, ARB, beta blockers, statins, insulin, oral hypoglycemic	20, 20	20	EDTA	1000 g	N.a.
sGPV	CAD and PAD	↑	(Blann, Lanza, et al. 2001)	Patients with coronary and peripheral atherosclerosis	HV	Chronic	Antiplatelet	Aspirin	95 patients with PAD and 92 with CAD	99	Citrate	1000 g	81 ng/ml (inter-quartile range [IQR] 40-157)
11-DH-TxB2	PAD, presumed	↑	(Blann, Adams, et al. 2001)	Patients with presumed PAD	HV	Chronic	No	No	19	24	EDTA, Citrate or no anticoagulant	2500 g	33 (23-52) pg/ml – median thromboxane B2 and interquartile range
sCD40L	ACS, patients with high risk	↑	(Ray et al. 2009)	ACS patients on bivalirudin and provisional αIIbβ3 inhibition	ACS patients on UFH and mandatory αIIbβ3 inhibitors	Acute	Antiplatelet, anticoagulant	Bivalirudin, heparin, mandatory GPIIb/IIIa inhibitors	32	N.a.	Heparin	1) 3000 g; 2) 10 000 g	N.a.
sCD40L	ACS	↓	(Furman et al., 2005)	ACS on abciximab or eptifibatide	ACS patients on no αIIbβ3-antagonists	Chronic	Antiplatelet, anticoagulant	Aspirin, abciximab, clopidogrel, eptifibatide	98	N.a.	Citrate	1) 1600 g; 2) 8000 g	N.a.
sGPVI	ACS	↑	(Bigalke et al., 2009)	ACS patients with high platelet count	ACS patients with low platelet count	Acute	N.a.	N.a.	48	N.a.	CTAD	N.a.	N.a.
sP-sel	AMI	↑	(Lee, Blann, and Lip 2006)	AMI patients	HV	Chronic	Antiplatelet, antihypertensive, lipid-lowering	Antiplatelet, ACEI, beta blockers, statins	77	40	Citrate	1000 g	32.5 (29.5-43) ng/ml
sP-sel	AMI	↑	(Carnevale et al., 2020)	AMI patients	Stable angina patients	Chronic	Antiplatelet, anticoagulant, antihypertensive, lipid-lowering	Aspirin, ticagrelor, unfractioned heparin, ACEI, ARB, beta blockers, statins	50	50, 50	Citrate, EDTA	300 g	N.a.
sP-sel	AMI	↑	(Carnevale et al., 2020)	AMI patients	Outpatients without history of coronary heart diseases	Chronic	Antiplatelet, anticoagulant, antihypertensive, lipid-lowering	Aspirin, ticagrelor, unfractioned heparin, ACEI, ARB, beta blockers, statins	50	50	Citrate, EDTA	300 g	N.a.
sP-sel	AMI	==	(Järemo, Hansson, & Nilsson, 2000)	AMI patients after 3-6 monts of recovery	Acute MI patients	Chronic	Antiplatelet, antihypertensive, antiarrhythmic drugs	Aspirin, ACEI, beta blockers, calcium antagonists, oral nitrates, diuretics, digitalis	36 individuals having MI with raised ST-segments who werereceiving thrombolytic therapy. After 3 to 6 months of recovery, 25 patients were reinvestigated.	N.a.	Citrate or EDTA	15000 g	N.a.
sP-sel	AMI	↓	(Christersson, Oldgren, Wallentin, & Siegbahn, 2011)	AMI patients on dual therapy with ximelagatran and aspirin	AMI patients on aspirin only	Acute	Antiplatelet, anticoagulant	Aspirin, ximelagatran	309	N.a.	Citrate or EDTA	2000 g	N.a.
sCD40L	AMI	↑	(Youssef et al. 2007)	AMI patients	HV	Acute	Antiplatelet	Aspirin, clopidogrel	162	20	N.a.	N.a.	393.9±117.8 pg/ml
sCD40L	AMI	↑	(Undas et al. 2009)	AMI patients	Stable CAD patients	Acute and Chronic	Antiplatelet, antihypertensive, lipid-lowering	Aspirin, ACEI, beta blockers, calcium channel antagonists, nitrates, statins	28 non-anticoagulated patients with AMI vs. 28 stable CAD patients matched for age, sex, risk factors, and medications.	N.a.	Citrate	N.a.	N.a.
sCD40L	AMI	==	(Pastuszczak et al. 2010)	AMI patients on aspirin and statins	AMI patients on aspirin only	Acute	Antiplatelet, lipid-lowering	Aspirin, clopidogrel, statins	53	N.a.	Citrate	N.a.	N.a.
sCD40L	Post-MI in diabetes mellitus	==	(Morel, Hugel, Jesel, Lanza, et al. 2004)	AMI patients with DM and non-DM	HV	Chronic	Antiplatelet, anticoagulant, antihypertensive	Aspirin, heparin, beta blockers	19 DM and 33 NDM	50	Citrate	12 000 g	293 ± 49 pg/ml;
sCD40L	AMI	↓	(Ohashi et al. 2006)	AMI patients with thrombectomy	AMI patients without thrombectomy	Acute	Antihypertensive, lipid-lowering	ACEI, beta blockers, statins	17	N.a.	Heparin	N.a.	N.a.
sGPV	AMI	↑	(Huisse et al., 2007)	AMI patients	HV	Acute	Antiplatelet, anticoagulant	Aspirin, abciximab, heparin	123	24	CTAD	1500 g	25.1 (14.8 – 39.9) ng/ml
sGPV	AMI	↑	(Morel, Hugel, Jesel, Lanza, et al. 2004)	AMI patients	HV	Acute	Antiplatelet, anticoagulant, antihypertensive, anti-ischemic, lipid-lowering	Aspirin, abciximab, eptifibatide, heparin, ACEI, beta blockers, anti-ischemic drugs, statins	52	50	Citrate	12000 g	29±3 ng/mL
sGPV	AMI	↑	(Morel, Hugel, Jesel, Mallat, et al. 2004)	AMI patients with diabetes and non-diabetic	HV	Acute	Antiplatelet, anticoagulant, antihypertensive	Aspirin, clopidogrel, ticlopidine, abciximab, eptifibatide, heparin, beta blockers	50	50	Citrate	12000 g	29±3 ng/mL
sP-sel	AIS	↑	(Anžej et al., 2007)	AIS patients	HV	Acute	Antiplatelet, anticoagulant, lipid-lowering	Aspirin, clopidogrel, ticlopidin, warfarin, statins	44	46	N.a.	2000 g	23.3+-4.46 ng/ml
sP-sel	AIS	↑	(Cao, Wang, Zhang, Zeng, & Liu, 2009)	AIS patients	HV	Acute	Antiplatelet	Aspirin, clopidogrel	40	20	Citrate	3000 r/min	263.55+-46.65 ng/ml
sP-sel	AIS	↑	(Lip et al., 2002)	AIS patients	HV	Acute	No	No	86	35	Citrate	3000 rpm	185 (150–355) ng/ml
sP-sel	AIS	↑	(Lukasik et al., 2011)	AIS patients	HV	Acute	Antiplatelet	Aspirin	63	40	Citrate	N.a.	30.5+-6.1 ng/ml
sP-sel	AIS	↑	(Nadar, Lip, and Blann 2004)	AIS patients	HV	Acute	Antiplatelet, antihypertensive, lipid-lowering	Aspirin, ACEI, ARB, beta blockers, calcium channel antagonists, diuretic, statins	59	51	Citrate	1) 3500 rpm; 2) 1000 rpm	70 (37-90) ng/ml
sP-sel	AIS	↑	(Kozuka et al., 2002)	AIS patients	HV	Acute	N.a.	N.a.	52	86	Citrate	1200 g	24.6 (20.8-30.5) ng/ml
sP-sel	AIS	↑	(Wang, Zhao, & Bai, 2013)	AIS patients	HV	Acute	N.a.	N.a.	201	40	Citrate	3500 rpm	8.27±3.96 ng/ml
sP-sel	Acute cerebral infarction	↓	(Bal Dit Sollier et al., 2009)	AIS patients on 10-day treatment with terutroban or aspirin plus clopidogrel	AIS patients on aspirin (day 0)	Chronic	Antiplatelet	Aspirin, clopidogrel, terutroban	48	N.a.	Citrate	5000 g	N.a.
sCD40L	AIS	↑	(Lukasik et al., 2011)	AIS patients	HV	Acute	Antiplatelet	Aspirin	63	40	Citrate	N.a.	136.9 (98.4-168.8) pg/ml
sCD40L	AIS	==	(Oberheiden et al. 2012)	AIS patients	Individuals without coronary atherosclerosis	Acute	Antiplatelet, anticoagulant, antihypertensive	Aspirin, warfarin, ACEI, ARB, beta blockers, statins	41	10	N.a.	N.a.	N.a.
PF4	AIS	↑	(Wolff et al., 2005)	AIS patients	Hospitalized patients with a chronic nonvascular neurological disorder	Chronic	Antiplatelet, anticoagulant	Aspirin, clopidogrel, heparin, warfarin	159 patients, 70 controls	N.a.	N.a.	N.a.	N.a.
sGPV	AIS	↑	(Wolff et al., 2005)	AIS patients	Hospitalized patients with a chronic nonvascular neurological disorder	Chronic	Antiplatelet, anticoagulant	Aspirin, clopidogrel, heparin, warfarin	159 patients, 70 controls	N.a.	N.a.	N.a.	N.a.
sGPVI	AIS	↑	(Al-Tamimi et al., 2011)	AIS patients	HV	Acute	N.a.	N.a.	159	159	N.a.	N.a.	19.7+-8.1 ng/ml; P=0.0168
sGPVI	IS	↓	(Wurster et al., 2013)	AIS patients	Hospitalized patients without AIS	Chronic	Antiplatelet, anticoagulant, antihypertensive, lipid-lowering	Aspirin, clopidogrel, vitamin K antagonists, ACEI, ARB, beta blockers, statins	176	N.a.	Heparin	N.a.	N.a.
sCLEC-2	AIS	↑	(Wu et al., 2019; Zhang et al., 2019)	AIS patients	HV	Acute	N.a.	N.a.	323	112	EDTA	3000 rpm	106.7 pg/ml
	Atrial fibrillation
Biomarker	Clinical phenotype	Results: ↑, ↓, =	Reference		Control group	Acute/Chronic phase	Drug	Drug specifically	Number of patients	Number of HV	Anticoagulant	Centrifuge force	Normal ranges
sP-sel	AF	↑	(Blann, Li-Saw-Hee, and Lip 1999)	AF patients	HV	Chronic	No	No	52	60	N.a.	N.a.	161+-82 ng/mL
sP-sel	AF	↑	(Li-Saw-Hee, Blann, & Lip, 2000)	AF patients	HV	Chronic	No	No	52	60	Citrate	2500 rpm	126 (91-160) ng/ml
sP-sel	AF	↑	(Choudhury, Chung, Blann, & Lip, 2007)	AF patients	HV	Chronic	Antiplatelet, anticoagulant	Aspirin, warfarin	70 AF patients, 46 disease control subjects	33	Citrate	1500 g	41 (32-49) ng/ml
sP-sel	AF	↑	(Choudhury, Chung, Blann, & Lip, 2007b)	AF patients	HV	Chronic	Antiplatelet, anticoagulant, antihypertensive	Aspirin, clopidogrel, warfarin, ACEI, ARB, beta blockers, calcium channel antagonists, diuretics, statins	121 AF patients and 78 “disease control subjects” in sinus rhythm	65	Citrate	3000 rpm	40 (30-50) ng/ml
sP-sel	AF	↑	(Choudhury, Chung, Panja, Patel, & Lip, 2008)	AF patients	HV	Chronic	Antiplatelet, anticoagulant, antihypertensive	Aspirin, clopidogrel, warfarin, ACEI, ARB, statins	121	56	Citrate	1) 1000 rpm. 2) 3000 rpm	41 (30-51) ng/ml
sP-sel	AF	↑	(Fu, Wu, Wu, & Qiu, 2011)	AF patients	HV	Chronic	Antiplatelet, anticoagulant, antihypertensive	Aspirin, warfarin, beta blockers, statins	90	79	Citrate	1790 g	29.2+-6.5 ng/ml
sP-sel	AF	↑	(Kamath, Blann, Chin, & Lip, 2002)	AF patients	HV	Chronic	Antiplatelet, anticoagulant	Aspirin, clopidogrel, warfarin	65	50	Citrate	3000 rpm	37+-10 ng/ml
sP-sel	AF	↑	(Wysokinski et al. 2018)	AF patients	HV	Chronic	Antiplatelet, anticoagulant	Aspirin, warfarin	103	48	Citrate	N.a.	22 (15–29) ng/mL - interquartile range
sP-sel	AF	==	(Conway, Pearce, Chin, Hart, & Lip, 2002)	AF patients	HV	Chronic	Antiplatelet, anticoagulant	Aspirin, warfarin	276	N.a.	Citrate	30 000g-minutes	N.a.
sP-sel	AF	==	(Conway, Heeringa, et al., 2003)	AF patients	HV	Chronic	N.a.	N.a.	162	324	CTAD	N.a.	Natural log transformation 3.41 (0.33)
sP-sel	AF	==	(Conway, Pearce, Chin, Hart, & Lip, 2003)	AF patients	HV	Chronic	Antiplatelet	Aspirin	994	N.a.	Citrate	30 000g-minutes	N.a.
sP-sel	AF	==	(Conway et al. 2004a)	AF patients	HV	Chronic	Anticoagulant	Warfarin	54	41	Citrate	3000 rpm	50 (38-65) Ng/ml
sP-sel	AF	==	(Conway et al. 2004b)	AF patients	HV	Chronic	Anticoagulant	Warfarin	37	37	Citrate	3000 rpm	50 (40-65) Ng/mg
sP-sel	AF	==	(Conway et al. 2004c)	AF patients	HV	Chronic	Antiplatelet, anticoagulant	Aspirin, warfarin	106	41	EDTA or Citrate	3000 rpm	50 (38-65) Ng/ml
sP-sel	AF	==	(Goldsmith, Li-Saw-Hee, Blann, & Lip, 2000)	AF patients	HV	Chronic	Anticoagulant	Warfarin	16	16	Citrate	3000 rpm	109 (IQR 46-128) ng/ml
sP-sel	AF	==	(Kamath, Blann, Caine, et al. 2002)	AF patients	HV	Chronic	Antiplatelet, anticoagulant	Aspirin, warfarin, antithrombotic drugs	122	23	Citrate	2000 rpm	36+-9 ng/ml
sP-sel	AF	==	(Kamath, Chin, Blann, & Lip, 2002)	AF patients	HV	Chronic	Antiplatelet	Aspirin	116	29	Citrate	1000 g	34+-10 ng/ml
sP-sel	AF	==	(Conway, Pearce, Chin, Hart, & Lip, 2002)	AF patients on warfarin and aspirin	AF patients on warfarin only	Chronic	Antiplatelet, anticoagulant	Aspirin, warfarin	276	N.a.	Citrate	30 000 g-minutes	N.a.
sP-sel	AF	==	(Conway, Pearce, Chin, Hart, & Lip, 2003)	AF patients with vascular events	AF patients without vascular events	Chronic	Antiplatelet	Aspirin	994	N.a.	Citrate	30 000 g-minutes	N.a.
sP-sel	AF	==	(Lau, Xiong, Blann, & Lip, 2017)	AF patients with worse renal function	AF patients with better renal function	Chronic	Antiplatelet, anticoagulant	Aspirin, warfarin	160	N.a.	Citrate	13 000 g	N.a.
sP-sel	AF	==	(Tarnowski et al. 2018)	AF patients with arterial thormbus	AF patients without atrial thrombus	Chronic	Antiplatelet, anticoagulant, antihypertensive	Antiplatelet drugs, vitamin K antagonists, factor Xa inhibitors, thrombin inhibitors, ACEI/ARB, statins	108	N.a.	Citrate	2000 g	N.a.
sP-sel	AF	==	(Varughese et al. 2007)	AF patients with hypertension	AF patients with normotension	Chronic	Antiplatelet, anticoagulant	Aspirin, warfarin	1235	N.a.	Citrate	30 000 g-min	N.a.
sP-sel	AF	==	(Steppich et al. 2017)	AF patients on apixaban	AF patients on rivaroxaban	Chronic	Anticoagulant	Apixaban, rivaroxaban	128	N.a.	Citrate	N.a.	N.a.
sP-sel	AF	↓	(Li-Saw-Hee, Blann, Goldsmith, & Lip, 1999)	AF patients	HV	Chronic	No	No	25	25	Citrate	3000 g	144+-78 ng/ml
sCD40L	AF	↑	(Choudhury, Freestone, Patel, & Lip, 2007)	AF patients	HV	Chronic	Antiplatelet, anticoagulant, antihypertensive, cardiac glycosides, antiarrhythmic	Aspirin, warfarin, ACEI, ARB, beta blockers, calcium channel blockers, diuretic, digoxin, amiodarone	59	40	Citrate	1000 g	0.21 (0.16-5.50) ng/ml
sCD40L	AF	↑	(Choudhury, Chung, Panja, Patel, & Lip, 2008)	AF patients	HV	Chronic	Antiplatelet, anticoagulant, antihypertensive, lipid-lowering	Aspirin, clopidogrel, warfarin, ACEI, ARB, statin therapy	121	56	Citrate	1) 1000 rpm. 2) 3000 rpm	275 (106-2,748) Pg/ml
sCD40L	AF	↑	(Lim et al., 2013)	AF patients	HV	Chronic	No	No	55 patients with AF who underwent catheter ablation while in sinus rhythm; 20 patients were induced into AF, 20 patients were atrial paced at 150 beats/min	15	Citrate	2500 g	Not clear (graph)
sCD40L	AF	↑	(Duygu et al., 2008)	AF patients with thrombotic events	AF patients without thrombotic events	Chronic	Anticoagulant, antihypertensive, cardiac glycosides	Warfarin, beta blockers, calcium channel blockers, digoxin	44	N.a.	N.a.	N.a.	N.a.
sCD40L	AF	↑	(Ferro et al., 2007)	AF patients with stroke and MI	AF patients without stroke and MI	Chronic	Antiplatelet, anticoagulant, antihypertensive, lipid-lowering	Aspirin, anticoagulants, ACEI, ARB, beta blockers, calcium channel antagonists, diuretics, statins	231	N.a.	Citrate	2000 g	N.a.
sCD40L	AF	↑	(Tarnowski et al. 2018)	AF patients with atrial thormbus	AF patients without atrial thrombus	Chronic	Antiplatelet, anticoagulant, antihypertensive, lipid-lowering	Antiplatelet drugs, vitamin K antagonists, factor Xa inhibitors, thrombin inhibitors, ACEI, ARB, statins	108	N.a.	Citrate	2000 g	N.a.
beta-tg	AF	↑	(Blann, Lanza, et al. 2001)	AF patients	HV	Chronic	Antiplatelet	Aspirin	95 patients with PAD and 92 with CAD	99	Citrate	1000 g	49 (39-72) ng/ml
beta-tg	AF	↑	(Kamath, Blann, Chin, Lanza, et al., 2002)	AF patients	HV	Chronic	Antiplatelet, anticoagulant	Aspirin, warfarin	238	50	CTAD	3000 rpm	63 (49-89) IU/ml
beta-tg	AF	↑	(Kamath, Blann, Chin, & Lip, 2002)	AF patients	HV	Chronic	Antiplatelet, anticoagulant	Aspirin, clopidogrel, warfarin	65	50	CTAD	2000 rpm	63 (49-89) IU/ml
beta-tg	AF	↑	(Kamath, Chin, Blann, & Lip, 2002)	AF patients	HV	Chronic	Antiplatelet	Aspirin	116	29	CTAD	3000 rpm	63 (49-80) IU/ml
beta-tg	AF	==	(Kamath, Blann, Caine, Gurney, et al., 2002)	AF patients	HV	Chronic	Antiplatelet, anticoagulant	Aspirin, warfarin	122	23	CTAD	1000 g	61 (46-90) IU/ml
beta-tg	AF	==	(Li-Saw-Hee, Blann, Goldsmith, & Lip, 1999)	AF patients	HV	Chronic	No	No	25	25	CTAD	3000 g	33+-11 ng/ml
beta-tg	AF	==	(Steppich et al. 2017)	AF patients on apixaban	AF patients on rivaroxaban	Chronic	Anticoagulant	Apixaban, rivaroxaban	128	N.a.	Citrate	N.a.	N.a.
sGPV	AF	↑	(Kamath, Blann, Chin, Lanza, et al., 2002)	AF patients	HV	Chronic	Antiplatelet, anticoagulant	Aspirin, warfarin	238	50	Citrate	3000 rpm	39 (28–53) ng/ml
sGPVI	AF	↓	(Pignatelli et al., 2016)	AF patients on apixaban or rivaroxaban	AF patients on warfarin only	Chronic	Anticoagulant	Apixaban, rivaroxaban, warfarin	110	N.a.	N.a.	N.a.	N.a.
TSP-1	AF	==	(Steppich et al. 2017)	AF patients on apixaban	AF patients on rivaroxaban	Chronic	Anticoagulant	Apixaban, rivaroxaban	128	N.a.	Citrate	N.a.	N.a.
	Venous thrombosis
Biomarker	Clinical phenotype	Results: ↑, ↓, =	Reference		Control group	Acute/Chronic phase	Drug	Drug specifically	Number of patients	Number of HV	Anticoagulant	Centrifuge force	Normal ranges
sP-sel	DVT	↑	(Blann, Noteboom, and Rosendaal 2000)	DVT patients	HV	Chronic	N.a.	N.a.	89	126	Citrate	2000 g	242 (227±258) ng/ml
sP-sel	DVT	↑	(Furio et al., 2018)	DVT patients	HV	Chronic	Anticoagulant	Heparin, vitamin K antagonist dicumarol	22	23	Heparinized or drawn in EDTA or Citrate	4000 g	Around 3000 pg/ml (graphs)
sP-sel	DVT	↑	(Patrignani et al. 2008)	DVT patients	HV	Chronic	Anticoagulant	Anticoagulant	34	20	Citrate	1500 g	Around 100 ng/ml (on figure)
sP-sel	DVT	↑	(Rectenwald et al., 2005)	DVT patients	HV	Chronic	N.a.	N.a.	22	30	Citrate	1000 g	0.34±0.05 ng/mg
PF4	DVT	↑	(Furio et al., 2018)	DVT patients	HV	Chronic	N.a.	N.a.	22	23	Heparinized or drawn in EDTA or Citrate	4000 g	N.a.
sP-sel	VTE	↑	(Riedl et al. 2016)	Patients with cancer-associated VTE	HV	Acute	N.a.	N.a.	131	65	Citrate	3000 g	37.7 ng/ml [32.1–44.3]
sP-sel	VTE	↑	(Migliacci et al., 2007)	VTE patients with and without anticoagulant therapy	Subjects without VTE	Chronic	Anticoagulant	Anticoagulant	28	28	Citrate	3000 g	24.1+-2.9 ng/mL
sP-selectin	VTE	↑	(Kyrle, Hron, Eichinger, & Wagner, 2007)	VTE patients with no recurrent events		Acute	No	No	63	N.a.	N.a.	N.a.	N.a.
sCD40L	VTE	==	(Riedl et al. 2016)	Patients with cancer-associated VTE	HV	Acute	N.a.	N.a.	131	65	Citrate	3000 g	0.8+-0.2 ng/ml.
sCD40L	VTE	==	(Migliacci et al., 2007)	VTE patients	Subjects without VTE	Chronic	Anticoagulant	Anticoagulant	28	28	Citrate	3000 g	225 pg/ml [115–326] - sCD40L [25th–75th] percentile:
PF4	VTE	==	(Riedl et al. 2016)	Patients with cancer-associated VTE	Cancer patients without VTE	Acute	N.a.	N.a.	131	65	Citrate	3000 g	583 ng/ml [430–975] Median
TSP-1	VTE	==	(Riedl et al. 2016)	Patients with cancer-associated VTE	HV	Acute	N.a.	N.a.	131	65	Citrate	3000 g	583 ng/ml [430–975] Median
TxB2	VTE	↑	(Panova-Noeva et al., 2020)	VTE patients	Subjects with excluded VTE	Acute	Antiplatelet, anticoagulant, antihypertensive, lipid-lowering	Aspirin, clopidogrel, vitamin K antagonists, heparin, factor Xa inhibitors, beta blockers, calcium channel blockers, diuretics, vasolidators, lipid modifying agents.	159	140	Citrate	2000 g	N.a.
sP-sel	Acute pulmonary embolism	↑	(Chung et al., 2007)	Acute pulmonary embolism patients	HV	Acute	Anticoagulant	Enoxaparin, heparin, warfarin	35	27	EDTA	N.a. also in the article they refer	33+-13 Ng/ml
11-DH-TxB2 – 11-dehydrothromboxane B2, ACEI – angiotensin-converting enzyme inhibitors, ACS – acute coronary syndrome, AF – atrial fibrillation, AMI – acute myocardial infarction, ARB – angiotensin II receptor blockers, beta-tg – β-thromboglobulin, CAD – coronary artery disease, CTAD – a mixture of citrate, theophylline, adenosine and dipyridamole, DM - diabetes mellitus, DVT – deep vein thrombos…
sGPVI – soluble glycoprotein V, sP-sel – soluble P-selectin, TxB2 – thromboxane B2, TSP-1 – thrombospondin-1, VTE – venous thromboembolism.
